# Supplementary material for: Variation in Community Structure of the Root-Associated Fungi of Cinnamomum camphora Forest
Source: J Fungi (Basel). 2022 Nov 15;8(11):1210. doi: 10.3390/jof8111210 (PMC9699271; doi:10.3390/jof8111210)
Supplement: Supplementary file 1 [file jof-08-01210-s001.zip]

Archive with 9 entries (9 files):
- Supplementary Figure S1.png
- Supplementary Figure S2.png
- Supplementary Figure S3.png
- Supplementary Figure S4.png
- Supplementary Table S1.xlsx
- Supplementary Table S2.xlsx
- Supplementary Table S3.xlsx
- Supplementary Table S4.xlsx
- Supplementary Table S5.xlsx
