# Supplementary material for: Variation in Community Structure of the Root-Associated Fungi of Cinnamomum camphora Forest
Source: J Fungi (Basel). 2022 Nov 15;8(11):1210. doi: 10.3390/jof8111210 (PMC9699271; doi:10.3390/jof8111210)
Supplement: Supplementary file 1 [file jof-08-01210-s001.zip › Supplementary Table S1.xlsx]

## Sheet: Mean&SD
Table S1. Mean relative abundances of top 10 differential phyla (%) in different sample types
Phylum	Bulk Soil	Rhizosphere	Endosphere
Ascomycota	0.447	0.5644	0.6391
Basidiomycota	0.2497	0.1946	0.141
Mortierellomycota	0.0798	0.0514	0.0172
Chytridiomycota	0.0413	0.0317	0.0032
Rozellomycota	0.0245	0.0175	0.0061
Glomeromycota	0.0069	0.0044	0.0014
Monoblepharomycota	0.0011	0.0001	0
Mucoromycota	0	0.0004	0.0005
Olpidiomycota	0.0002	0.0002	0.0003
Zoopagomycota	0.0001	0.0001	0.0001
Unclassified	0.1494	0.1351	0.1912
