# Supplementary material for: Variation in Community Structure of the Root-Associated Fungi of Cinnamomum camphora Forest
Source: J Fungi (Basel). 2022 Nov 15;8(11):1210. doi: 10.3390/jof8111210 (PMC9699271; doi:10.3390/jof8111210)
Supplement: Supplementary file 1 [file jof-08-01210-s001.zip › Supplementary Table S4.xlsx]

## Sheet: Supplementary Table 2
Table S4. Soil enzyme activities of different plots
	a1	a2	a3	b1	b2	b3
S-UE	445.90 ± 131.02 b	691.40 ± 19.44 a	440.94 ± 76.46 b	818.97 ± 83.62 a	755.03 ± 71.95 a	837.70 ± 147.44 a
S-SC	13.92 ± 2.25 b	28.47 ± 4.83 a	14.78 ± 2.35 b	15.34 ± 3.19 b	17.15 ± 2.65 b	15.85 ± 3.52 b
S-ACP	4818.79 ± 661.41 b	3145.41 ± 402.09 c	1838.93 ± 819.12 d	6143.18 ± 763.73 a	6626.40 ± 604.08 a	5973.15 ± 573.89 ab
S-CAT	68.60 ± 14.94 d	123.89 ± 8.51 b	98.58 ± 20.44 c	149.00 ± 2.21 a	140.04 ± 14.69 ab	163.40 ± 12.26 a
Each value represents the average ± standard error (n = 4), the different lowercase letters indicate statistically significant differences at P < 0.01 (Significant difference tests were carried out using ANOVA and subsequent post-hoc LSD tests). The a1, a2, and a3 represent the bulk soil of the three sample plots on the upslope, and b1, b2, and b3 represent the bulk soil of the three sample plots…
